# Supplementary material for: A simple rat model of mild traumatic brain injury: a device to reproduce anatomical and neurological changes of mild traumatic brain injury
Source: PeerJ. 2017 Jan 3;5:e2818. doi: 10.7717/peerj.2818 (PMC5214841; doi:10.7717/peerj.2818)
Supplement: Supplemental Information 1 [file peerj-05-2818-s001.xlsx]

## Sheet: Sheet1
Total foot step(N/min)-before MTBI	Total foot step(N/min)-after MTBI	foot fault step(N/min)-befor MTBI	foot fault step(N/min)-after MTBI	foot fault ratio-before MTBI	foot fault ratio-after MTBI	onset to move on foot fault(sec)-before MTBI	onset to move on foot fault(sec)-before MTBI	Time on rota rod(sec)-befor MTBI	Time on rota rod(sec)-after MTBI	Na-before MTBI	Na-after MTBI	K-before MTBI	K-after MTBI	glucose-before MTBI	glucose-after MTBI	Ca-before MTBI	Ca-after MTBI
26	8	7	1	0.27	0.13	3	7	24	24	138.4	139.7	6.81	4.7	160	181	0.4	1.38
42	10	4	1	0.1	0.1	0	1	18	28	139.2	140.7	5.83	4.51	190	190	1.3	1.2
37	49	4	1	0.11	0.02	2	5	18	13	137.2	139.1	4.59	4.01	193	209	1.2	1.44
37	4	6	1	0.16	0.25	0	0	12	30	135.2	137.1	5.62	4.51	207	191	1.26	1.07
15	2	1	0	0.07	0	0	2	4	5	135.8	139	6.2	4.81	205	193	1.41	1.05
36	18	0	0	0	0	0	0	13	30	137.6	139.3	4.74	4.8	168	161	1.39	1.4
38	15	2	1	0.05	0.07	2	0	8	10	137.2	137.1	4.54	5.05	241	208	1.15	1.44
39	62	3	1	0.08	0.02	0	2	1	1	137.3	136.1	5.11	5.29	197	207	1.33	1.35
35	5	1	1	0.03	0.2	0	1	62	0	134.8	136.9	5.61	5.08	173	190	1.26	1.41
42	21	3	1	0.07	0.05	0	0	5	50	137.2	137.3	5.13	4.97	186	179	1.33	1.34
41	6	5	0	0.12	0	0	2	10	8	153.4	139.1	8.97	4.31	300	267	0.4	1.17
22	0	1	0	0.05	0	6	60	9	8	135.8	143.8	6.35	5.39	379	230	0.9	0.98
50	20	3	0	0.06	0	0	0	3	5	136	133.3	4.74	6.91	284	386	1.39	0.84
24	11	1	0	0.04	0	4	4	3	3	137.2	136.2	5.18	6.04	205	153	1.35	1.18
27	5	1	0	0.04	0	0	17	7	6	138.9	139.1	4.81	4.75	201	163	0.81	0.86
28	4	1	0	0.04	0	1	1	5	4	140.3	138.8	6.72	5.09	184	183	0.98	1.28
45	9	3	0	0.07	0	0	2	8	6	138.7	138.1	4.41	4.84	183	174	1.51	1.14
61	21	1	0	0.02	0	0	3	3	2	138.6	138.4	4.7	5.87	192	171	1.47	1.3
38	6	3	0	0.08	0	3	14	6	6	138.9	137.8	5.34	5.29	215	210	1.2	1.08
59	24	2	0	0.03	0	2	30	8	3	135.8	138.8	6.37	6.42	225	169	1.13	0.89
42	43	2	1	0.11	0.02	1	1	6	7	136.8	139.1	5.27	4.22	190	196	1.15	1.21
45	35	1	2	0.05	0.06	1	1	13	13	137.2	139.4	5.33	4.32	272	209	1.34	1.07
42	25	1	1	0.11	0.04	0	2	2	2	141.6	141.1	4.2	4.33	310	210	0.9	1.15
63	17	3	1	0.05	0.06	0	4	7	2	141.5	140.2	4.4	4.59	195	189	1.06	1.37
40	22	2	0	0.05	0	1	0	5	3	135	135.8	6.19	5.15	174	180	1.12	1.37
28	17	2	0	0.07	0	0	0	3	3	140.5	138.7	4.83	5.16	186	171	1.47	1.25
37	10	3	0	0.08	0	0	7	3	2	137.3	138.4	5.15	4.71	204	196	1.19	1.08
49	7	1	0	0.02	0	2	6	5	49	137.8	137.5	5.13	4.92	183	183	1.3	1.17
44	20	1	1	0.02	0.05	1	1	14	60	137.7	137.1	5.31	4.88	182	161	1.35	1.23
55	46	2	2	0.04	0.04	0	1	1	8	140	139.1	4.57	4.47	189	195	0.95	1.39
50	8	1	0	0.02	0	0	2	24	40	139.7	139.7	4.64	4.88	161	171	1.22	1.34
50	16	0	0	0	0	0	1	5	10
37	12	1	1	0.03	0.08	2	2	22	30
40	17	3	3	0.5	0.18	1	0	3	4
