# Supplementary material for: A simple rat model of mild traumatic brain injury: a device to reproduce anatomical and neurological changes of mild traumatic brain injury
Source: PeerJ. 2017 Jan 3;5:e2818. doi: 10.7717/peerj.2818 (PMC5214841; doi:10.7717/peerj.2818)
Supplement: Data S2 [file peerj-05-2818-s003.zip]

Archive with 336 entries (336 files):
- rat16/I0000000.jpg
- rat16/I0000001.jpg
- rat16/I0000002.jpg
- rat16/I0000003.jpg
- rat16/I0000004.jpg
- rat16/I0000005.jpg
- rat16/I0000006.jpg
- rat16/I0000007.jpg
- rat16/I0000008.jpg
- rat16/I0000009.jpg
- rat16/I0000010.jpg
- rat16/I0000011.jpg
- rat16/I0000012.jpg
- rat16/I0000013.jpg
- rat16/I0000014.jpg
- rat16/I0000015.jpg
- rat16/I0000016.jpg
- rat16/I0000017.jpg
- rat16/I0000018.jpg
- rat16/I0000019.jpg
- rat16/I0000020.jpg
- rat16/I0000021.jpg
- rat16/I0000022.jpg
- rat16/I0000023.jpg
- rat16/I0000024.jpg
- rat16/I0000025.jpg
- rat16/I0000026.jpg
- rat16/I0000027.jpg
- rat16/I0000028.jpg
- rat16/I0000029.jpg
- rat16/I0000030.jpg
- rat16/I0000031.jpg
- rat16/I0000032.jpg
- rat17/I0000000.jpg
- rat17/I0000001.jpg
- rat17/I0000002.jpg
- rat17/I0000003.jpg
- rat17/I0000004.jpg
- rat17/I0000005.jpg
- rat17/I0000006.jpg
- rat17/I0000007.jpg
- rat17/I0000008.jpg
- rat17/I0000009.jpg
- rat17/I0000010.jpg
- rat17/I0000011.jpg
- rat17/I0000012.jpg
- rat17/I0000013.jpg
- rat17/I0000014.jpg
- rat17/I0000015.jpg
- rat17/I0000016.jpg
- rat17/I0000017.jpg
- rat17/I0000018.jpg
- rat17/I0000019.jpg
- rat17/I0000020.jpg
- rat17/I0000021.jpg
- rat17/I0000022.jpg
- rat17/I0000023.jpg
- rat17/I0000024.jpg
- rat17/I0000025.jpg
- rat17/I0000026.jpg
- rat17/I0000027.jpg
- rat17/I0000028.jpg
- rat17/I0000029.jpg
- rat17/I0000030.jpg
- rat17/I0000031.jpg
- rat17/I0000032.jpg
- rat18/I0000000.jpg
- rat18/I0000001.jpg
- rat18/I0000002.jpg
- rat18/I0000003.jpg
- rat18/I0000004.jpg
- rat18/I0000005.jpg
- rat18/I0000006.jpg
- rat18/I0000007.jpg
- rat18/I0000008.jpg
- rat18/I0000009.jpg
- rat18/I0000010.jpg
- rat18/I0000011.jpg
- rat18/I0000012.jpg
- rat18/I0000013.jpg
- rat18/I0000014.jpg
- rat18/I0000015.jpg
- rat18/I0000016.jpg
- rat18/I0000017.jpg
- rat18/I0000018.jpg
- rat18/I0000019.jpg
- rat18/I0000020.jpg
- rat18/I0000021.jpg
- rat18/I0000022.jpg
- rat18/I0000023.jpg
- rat18/I0000024.jpg
- rat18/I0000025.jpg
- rat18/I0000026.jpg
- rat18/I0000027.jpg
- rat18/I0000028.jpg
- rat18/I0000029.jpg
- rat18/I0000030.jpg
- rat18/I0000031.jpg
- rat18/I0000032.jpg
- rat19/I0000000.jpg
- rat19/I0000001.jpg
- rat19/I0000002.jpg
- rat19/I0000003.jpg
- rat19/I0000004.jpg
- rat19/I0000005.jpg
- rat19/I0000006.jpg
- rat19/I0000007.jpg
- rat19/I0000008.jpg
- rat19/I0000009.jpg
- rat19/I0000010.jpg
- rat19/I0000011.jpg
- rat19/I0000012.jpg
- rat19/I0000013.jpg
- rat19/I0000014.jpg
- rat19/I0000015.jpg
- rat19/I0000016.jpg
- rat19/I0000017.jpg
- rat19/I0000018.jpg
- rat19/I0000019.jpg
- rat19/I0000020.jpg
- rat19/I0000021.jpg
- rat19/I0000022.jpg
- rat19/I0000023.jpg
- rat19/I0000024.jpg
- rat19/I0000025.jpg
- rat19/I0000026.jpg
- rat19/I0000027.jpg
- rat19/I0000028.jpg
- rat19/I0000029.jpg
- rat20/I0000000.jpg
- rat20/I0000001.jpg
- rat20/I0000002.jpg
- rat20/I0000003.jpg
- rat20/I0000004.jpg
- rat20/I0000005.jpg
- rat20/I0000006.jpg
- rat20/I0000007.jpg
- rat20/I0000008.jpg
- rat20/I0000009.jpg
- rat20/I0000010.jpg
- rat20/I0000011.jpg
- rat20/I0000012.jpg
- rat20/I0000013.jpg
- rat20/I0000014.jpg
- rat20/I0000015.jpg
- rat20/I0000016.jpg
- rat20/I0000017.jpg
- rat20/I0000018.jpg
- rat20/I0000019.jpg
- rat20/I0000020.jpg
- rat20/I0000021.jpg
- rat20/I0000022.jpg
- rat20/I0000023.jpg
- rat20/I0000024.jpg
- rat20/I0000025.jpg
- rat20/I0000026.jpg
- rat20/I0000027.jpg
- rat20/I0000028.jpg
- rat20/I0000029.jpg
- rat11/I0000000.jpg
- rat11/I0000001.jpg
- rat11/I0000002.jpg
- rat11/I0000003.jpg
- rat11/I0000004.jpg
- rat11/I0000005.jpg
- rat11/I0000006.jpg
- rat11/I0000007.jpg
- rat11/I0000008.jpg
- rat11/I0000009.jpg
- rat11/I0000010.jpg
- rat11/I0000011.jpg
- rat11/I0000012.jpg
- rat11/I0000013.jpg
- rat11/I0000014.jpg
- rat11/I0000015.jpg
- rat11/I0000016.jpg
- rat11/I0000017.jpg
- rat11/I0000018.jpg
- rat11/I0000019.jpg
- rat11/I0000020.jpg
- rat11/I0000021.jpg
- rat11/I0000022.jpg
- rat11/I0000023.jpg
- rat11/I0000024.jpg
- rat11/I0000025.jpg
- rat11/I0000026.jpg
- rat11/I0000027.jpg
- rat11/I0000028.jpg
- rat11/I0000029.jpg
- rat11/I0000030.jpg
- rat11/I0000031.jpg
- rat11/I0000032.jpg
- rat11/I0000033.jpg
- rat11/I0000034.jpg
- rat11/I0000035.jpg
- rat12/I0000000.jpg
- rat12/I0000001.jpg
- rat12/I0000002.jpg
- rat12/I0000003.jpg
- rat12/I0000004.jpg
- rat12/I0000005.jpg
- rat12/I0000006.jpg
- rat12/I0000007.jpg
- rat12/I0000008.jpg
- rat12/I0000009.jpg
- rat12/I0000010.jpg
- rat12/I0000011.jpg
- rat12/I0000012.jpg
- rat12/I0000013.jpg
- rat12/I0000014.jpg
- rat12/I0000015.jpg
- rat12/I0000016.jpg
- rat12/I0000017.jpg
- rat12/I0000018.jpg
- rat12/I0000019.jpg
- rat12/I0000020.jpg
- rat12/I0000021.jpg
- rat12/I0000022.jpg
- rat12/I0000023.jpg
- rat12/I0000024.jpg
- rat12/I0000025.jpg
- rat12/I0000026.jpg
- rat12/I0000027.jpg
- rat12/I0000028.jpg
- rat12/I0000029.jpg
- rat12/I0000030.jpg
- rat12/I0000031.jpg
- rat12/I0000032.jpg
- rat12/I0000033.jpg
- rat12/I0000034.jpg
- rat12/I0000035.jpg
- rat12/I0000036.jpg
- rat12/I0000037.jpg
- rat12/I0000038.jpg
- rat13/I0000000.jpg
- rat13/I0000001.jpg
- rat13/I0000002.jpg
- rat13/I0000003.jpg
- rat13/I0000004.jpg
- rat13/I0000005.jpg
- rat13/I0000006.jpg
- rat13/I0000007.jpg
- rat13/I0000008.jpg
- rat13/I0000009.jpg
- rat13/I0000010.jpg
- rat13/I0000011.jpg
- rat13/I0000012.jpg
- rat13/I0000013.jpg
- rat13/I0000014.jpg
- rat13/I0000015.jpg
- rat13/I0000016.jpg
- rat13/I0000017.jpg
- rat13/I0000018.jpg
- rat13/I0000019.jpg
- rat13/I0000020.jpg
- rat13/I0000021.jpg
- rat13/I0000022.jpg
- rat13/I0000023.jpg
- rat13/I0000024.jpg
- rat13/I0000025.jpg
- rat13/I0000026.jpg
- rat13/I0000027.jpg
- rat13/I0000028.jpg
- rat13/I0000029.jpg
- rat13/I0000030.jpg
- rat13/I0000031.jpg
- rat13/I0000032.jpg
- rat13/I0000033.jpg
- rat13/I0000034.jpg
- rat13/I0000035.jpg
- rat14/I0000000.jpg
- rat14/I0000001.jpg
- rat14/I0000002.jpg
- rat14/I0000003.jpg
- rat14/I0000004.jpg
- rat14/I0000005.jpg
- rat14/I0000006.jpg
- rat14/I0000007.jpg
- rat14/I0000008.jpg
- rat14/I0000009.jpg
- rat14/I0000010.jpg
- rat14/I0000011.jpg
- rat14/I0000012.jpg
- rat14/I0000013.jpg
- rat14/I0000014.jpg
- rat14/I0000015.jpg
- rat14/I0000016.jpg
- rat14/I0000017.jpg
- rat14/I0000018.jpg
- rat14/I0000019.jpg
- rat14/I0000020.jpg
- rat14/I0000021.jpg
- rat14/I0000022.jpg
- rat14/I0000023.jpg
- rat14/I0000024.jpg
- rat14/I0000025.jpg
- rat14/I0000026.jpg
- rat14/I0000027.jpg
- rat14/I0000028.jpg
- rat14/I0000029.jpg
[truncated: 36 more entries]
