# Supplementary material for: A simple rat model of mild traumatic brain injury: a device to reproduce anatomical and neurological changes of mild traumatic brain injury
Source: PeerJ. 2017 Jan 3;5:e2818. doi: 10.7717/peerj.2818 (PMC5214841; doi:10.7717/peerj.2818)
Supplement: Data S3 [file peerj-05-2818-s004.zip]

Archive with 412 entries (412 files):
- rat21/I0000000.jpg
- rat21/I0000001.jpg
- rat21/I0000002.jpg
- rat21/I0000003.jpg
- rat21/I0000004.jpg
- rat21/I0000005.jpg
- rat21/I0000006.jpg
- rat21/I0000007.jpg
- rat21/I0000008.jpg
- rat21/I0000009.jpg
- rat21/I0000010.jpg
- rat21/I0000011.jpg
- rat21/I0000012.jpg
- rat21/I0000013.jpg
- rat21/I0000014.jpg
- rat21/I0000015.jpg
- rat21/I0000016.jpg
- rat21/I0000017.jpg
- rat21/I0000018.jpg
- rat21/I0000019.jpg
- rat21/I0000020.jpg
- rat21/I0000021.jpg
- rat21/I0000022.jpg
- rat21/I0000023.jpg
- rat21/I0000024.jpg
- rat21/I0000025.jpg
- rat21/I0000026.jpg
- rat21/I0000027.jpg
- rat21/I0000028.jpg
- rat21/I0000029.jpg
- rat22/I0000000.jpg
- rat22/I0000001.jpg
- rat22/I0000002.jpg
- rat22/I0000003.jpg
- rat22/I0000004.jpg
- rat22/I0000005.jpg
- rat22/I0000006.jpg
- rat22/I0000007.jpg
- rat22/I0000008.jpg
- rat22/I0000009.jpg
- rat22/I0000010.jpg
- rat22/I0000011.jpg
- rat22/I0000012.jpg
- rat22/I0000013.jpg
- rat22/I0000014.jpg
- rat22/I0000015.jpg
- rat22/I0000016.jpg
- rat22/I0000017.jpg
- rat22/I0000018.jpg
- rat22/I0000019.jpg
- rat22/I0000020.jpg
- rat22/I0000021.jpg
- rat22/I0000022.jpg
- rat22/I0000023.jpg
- rat22/I0000024.jpg
- rat22/I0000025.jpg
- rat22/I0000026.jpg
- rat22/I0000027.jpg
- rat22/I0000028.jpg
- rat22/I0000029.jpg
- rat23/I0000000.jpg
- rat23/I0000001.jpg
- rat23/I0000002.jpg
- rat23/I0000003.jpg
- rat23/I0000004.jpg
- rat23/I0000005.jpg
- rat23/I0000006.jpg
- rat23/I0000007.jpg
- rat23/I0000008.jpg
- rat23/I0000009.jpg
- rat23/I0000010.jpg
- rat23/I0000011.jpg
- rat23/I0000012.jpg
- rat23/I0000013.jpg
- rat23/I0000014.jpg
- rat23/I0000015.jpg
- rat23/I0000016.jpg
- rat23/I0000017.jpg
- rat23/I0000018.jpg
- rat23/I0000019.jpg
- rat23/I0000020.jpg
- rat23/I0000021.jpg
- rat23/I0000022.jpg
- rat23/I0000023.jpg
- rat23/I0000024.jpg
- rat23/I0000025.jpg
- rat23/I0000026.jpg
- rat23/I0000027.jpg
- rat23/I0000028.jpg
- rat23/I0000029.jpg
- rat24/I0000000.jpg
- rat24/I0000001.jpg
- rat24/I0000002.jpg
- rat24/I0000003.jpg
- rat24/I0000004.jpg
- rat24/I0000005.jpg
- rat24/I0000006.jpg
- rat24/I0000007.jpg
- rat24/I0000008.jpg
- rat24/I0000009.jpg
- rat24/I0000010.jpg
- rat24/I0000011.jpg
- rat24/I0000012.jpg
- rat24/I0000013.jpg
- rat24/I0000014.jpg
- rat24/I0000015.jpg
- rat24/I0000016.jpg
- rat24/I0000017.jpg
- rat24/I0000018.jpg
- rat24/I0000019.jpg
- rat24/I0000020.jpg
- rat24/I0000021.jpg
- rat24/I0000022.jpg
- rat24/I0000023.jpg
- rat24/I0000024.jpg
- rat24/I0000025.jpg
- rat24/I0000026.jpg
- rat24/I0000027.jpg
- rat24/I0000028.jpg
- rat24/I0000029.jpg
- rat25/I0000000.jpg
- rat25/I0000001.jpg
- rat25/I0000002.jpg
- rat25/I0000003.jpg
- rat25/I0000004.jpg
- rat25/I0000005.jpg
- rat25/I0000006.jpg
- rat25/I0000007.jpg
- rat25/I0000008.jpg
- rat25/I0000009.jpg
- rat25/I0000010.jpg
- rat25/I0000011.jpg
- rat25/I0000012.jpg
- rat25/I0000013.jpg
- rat25/I0000014.jpg
- rat25/I0000015.jpg
- rat25/I0000016.jpg
- rat25/I0000017.jpg
- rat25/I0000018.jpg
- rat25/I0000019.jpg
- rat25/I0000020.jpg
- rat25/I0000021.jpg
- rat25/I0000022.jpg
- rat25/I0000023.jpg
- rat25/I0000024.jpg
- rat25/I0000025.jpg
- rat25/I0000026.jpg
- rat25/I0000027.jpg
- rat25/I0000028.jpg
- rat25/I0000029.jpg
- rat26/I0000000.jpg
- rat26/I0000001.jpg
- rat26/I0000002.jpg
- rat26/I0000003.jpg
- rat26/I0000004.jpg
- rat26/I0000005.jpg
- rat26/I0000006.jpg
- rat26/I0000007.jpg
- rat26/I0000008.jpg
- rat26/I0000009.jpg
- rat26/I0000010.jpg
- rat26/I0000011.jpg
- rat26/I0000012.jpg
- rat26/I0000013.jpg
- rat26/I0000014.jpg
- rat26/I0000015.jpg
- rat26/I0000016.jpg
- rat26/I0000017.jpg
- rat26/I0000018.jpg
- rat26/I0000019.jpg
- rat26/I0000020.jpg
- rat26/I0000021.jpg
- rat26/I0000022.jpg
- rat26/I0000023.jpg
- rat26/I0000024.jpg
- rat26/I0000025.jpg
- rat26/I0000026.jpg
- rat26/I0000027.jpg
- rat26/I0000028.jpg
- rat26/I0000029.jpg
- rat26/I0000030.jpg
- rat26/I0000031.jpg
- rat26/I0000032.jpg
- rat27/I0000000.jpg
- rat27/I0000001.jpg
- rat27/I0000002.jpg
- rat27/I0000003.jpg
- rat27/I0000004.jpg
- rat27/I0000005.jpg
- rat27/I0000006.jpg
- rat27/I0000007.jpg
- rat27/I0000008.jpg
- rat27/I0000009.jpg
- rat27/I0000010.jpg
- rat27/I0000011.jpg
- rat27/I0000012.jpg
- rat27/I0000013.jpg
- rat27/I0000014.jpg
- rat27/I0000015.jpg
- rat27/I0000016.jpg
- rat27/I0000017.jpg
- rat27/I0000018.jpg
- rat27/I0000019.jpg
- rat27/I0000020.jpg
- rat27/I0000021.jpg
- rat27/I0000022.jpg
- rat27/I0000023.jpg
- rat27/I0000024.jpg
- rat27/I0000025.jpg
- rat27/I0000026.jpg
- rat27/I0000027.jpg
- rat27/I0000028.jpg
- rat27/I0000029.jpg
- rat28/I0000000.jpg
- rat28/I0000001.jpg
- rat28/I0000002.jpg
- rat28/I0000003.jpg
- rat28/I0000004.jpg
- rat28/I0000005.jpg
- rat28/I0000006.jpg
- rat28/I0000007.jpg
- rat28/I0000008.jpg
- rat28/I0000009.jpg
- rat28/I0000010.jpg
- rat28/I0000011.jpg
- rat28/I0000012.jpg
- rat28/I0000013.jpg
- rat28/I0000014.jpg
- rat28/I0000015.jpg
- rat28/I0000016.jpg
- rat28/I0000017.jpg
- rat28/I0000018.jpg
- rat28/I0000019.jpg
- rat29/I0000000.jpg
- rat29/I0000001.jpg
- rat29/I0000002.jpg
- rat29/I0000003.jpg
- rat29/I0000004.jpg
- rat29/I0000005.jpg
- rat29/I0000006.jpg
- rat29/I0000007.jpg
- rat29/I0000008.jpg
- rat29/I0000009.jpg
- rat29/I0000010.jpg
- rat29/I0000011.jpg
- rat29/I0000012.jpg
- rat29/I0000013.jpg
- rat29/I0000014.jpg
- rat29/I0000015.jpg
- rat29/I0000016.jpg
- rat29/I0000017.jpg
- rat29/I0000018.jpg
- rat29/I0000019.jpg
- rat29/I0000020.jpg
- rat29/I0000021.jpg
- rat29/I0000022.jpg
- rat29/I0000023.jpg
- rat29/I0000024.jpg
- rat29/I0000025.jpg
- rat29/I0000026.jpg
- rat29/I0000027.jpg
- rat29/I0000028.jpg
- rat29/I0000029.jpg
- rat30/I0000000.jpg
- rat30/I0000001.jpg
- rat30/I0000002.jpg
- rat30/I0000003.jpg
- rat30/I0000004.jpg
- rat30/I0000005.jpg
- rat30/I0000006.jpg
- rat30/I0000007.jpg
- rat30/I0000008.jpg
- rat30/I0000009.jpg
- rat30/I0000010.jpg
- rat30/I0000011.jpg
- rat30/I0000012.jpg
- rat30/I0000013.jpg
- rat30/I0000014.jpg
- rat30/I0000015.jpg
- rat30/I0000016.jpg
- rat30/I0000017.jpg
- rat30/I0000018.jpg
- rat30/I0000019.jpg
- rat30/I0000020.jpg
- rat30/I0000021.jpg
- rat30/I0000022.jpg
- rat30/I0000023.jpg
- rat30/I0000024.jpg
- rat30/I0000025.jpg
- rat30/I0000026.jpg
- rat30/I0000027.jpg
- rat30/I0000028.jpg
- rat30/I0000029.jpg
- rat31/I0000000.jpg
- rat31/I0000001.jpg
- rat31/I0000002.jpg
- rat31/I0000003.jpg
- rat31/I0000004.jpg
- rat31/I0000005.jpg
- rat31/I0000006.jpg
[truncated: 112 more entries]
